# Supplementary material for: Micropropagation and Acclimatization of Gymnocalycium cv. Fancy (Cactaceae): Developmental Responses to Different Explant Types and Hormone Conditions
Source: Plants (Basel). 2023 Nov 22;12(23):3932. doi: 10.3390/plants12233932 (PMC10708245; doi:10.3390/plants12233932)
Supplement: Supplementary file 1 [file plants-12-03932-s001.zip]

Archive with 1 entries (1 files):
- plants-2684718-supplementary.pdf
